# Supplementary material for: Novel Bradykinin Receptor Inhibitors Inhibit Proliferation and Promote the Apoptosis of Hepatocellular Carcinoma Cells by Inhibiting the ERK Pathway
Source: Molecules. 2021 Jun 26;26(13):3915. doi: 10.3390/molecules26133915 (PMC8272207; doi:10.3390/molecules26133915)
Supplement: Supplementary file 1 [file molecules-26-03915-s001.zip]

Archive with 1 entries (1 files):
- molecules-1234535-supplementary.pdf
